# Supplementary material for: Development of Stable Pickering Emulsions with TEMPO-Oxidized Chitin Nanocrystals for Encapsulation of Quercetin
Source: Foods. 2023 Jan 12;12(2):367. doi: 10.3390/foods12020367 (PMC9857725; doi:10.3390/foods12020367)
Supplement: Supplementary file 1 [file foods-12-00367-s001.zip]

Archive with 1 entries (1 files):
- foods-2068378-supplementary.pdf
